# Supplementary material for: Effectiveness of Sports Nutrition Education Based on Self-Determination Theory for Male University Rowing Athletes: A Randomized Controlled Trial
Source: Nutrients. 2024 Mar 11;16(6):799. doi: 10.3390/nu16060799 (PMC10975097; doi:10.3390/nu16060799)
Supplement: Supplementary file 1 [file nutrients-16-00799-s001.zip]

Archive with 1 entries (1 files):
- nutrients-2878750-supplementary.pdf
